# Supplementary material for: History and prospects of flax genetic markers
Source: Front Plant Sci. 2025 Jan 15;15:1495069. doi: 10.3389/fpls.2024.1495069 (PMC11774856; doi:10.3389/fpls.2024.1495069)
Supplement: Supplementary file 1 [file Table1.xlsx]

## Sheet: Лист1
Supplementary Table 1. Quantitative trait loci (QTLs) in flax.
QTL coordinates are given according to the genome assembly of the variety CDC Bethune (NCBI Genomes, GCA_000224295.2), except for Zhao et al., where QTL coordinates are given according to the genome assembly of the variety Neiya No. 9 obtained by the authors (Zhao et al., 2023).
Category	Trait	QTL/Marker ID	Chr.	Coordinates on chr.	References
Seed-related	Seed yield	QYld.BM.crc-LG4	4	14489225-14489333	Kumar et al., 2015; You and Cloutier, 2020
		Marker799956	13	3856362-3856771	Wu et al., 2018; You and Cloutier, 2020
		QYLD-Lu4.1	4	13593668-14966967	You et al., 2018; You and Cloutier, 2020
	Thousand seed weight (g)	scaffold43-1111162	2	21989104	Xie et al., 2018b; You and Cloutier, 2020
		scaffold51-598586	4	11283142
		scaffold51-598611	4	11283117
		scaffold51-699833	4	11181895
		scaffold261-925068	9	6419385
		scaffold373-545801	13	17912691
		scaffold373-545816	13	17912706
		scaffold107-300735	2	22405177
		QTsw.BM.crc-LG15	3	20394564-20394673	Kumar et al., 2015; You and Cloutier, 2020
		-	1	22948222-22948580	Soto‐Cerda et al., 2014b; You and Cloutier, 2020
		-	6	14948801-14948986
		-	7	661757-662020
		-	12	3802629-3802807
		-	9	5936422-5936694
		scaffold101_354340	3	20942454	Xie et al., 2018a; You and Cloutier, 2020
		scaffold112_184204	1	18514049
		scaffold1143_190268	1	4375935
		scaffold1155_171787	15	7690615
		scaffold123_1191347	11	3875819
		scaffold1317_154716	15	15275145
		scaffold132_713877	1	24877317
		scaffold1491_58878	6	14266269
		scaffold15_1207948	5	16914987
		scaffold1519_272169	9	1027739
		scaffold61-259597	1	13675535	Guo et al., 2020
		scaffold61-257878	1	13677254
		scaffold376-199412	4	8904836
		scaffold376-212255	4	8917679
		scaffold310-987727	4	13877858
		scaffold310-981373	4	13884212
		scaffold310-981304	4	13884281
		scaffold568-455577	5	8559897
		scaffold568-432666	5	8582808
		scaffold212-652035	6	6431359
		scaffold212-653839	6	6433163
		scaffold151-1361917	7	1361917
		scaffold151-1357116	7	1357116
		scaffold1486-167586	9	1710055
		scaffold1486-169971	9	1712440
		scaffold57-339477	11	8148722
		scaffold57-338112	11	8150087
		scaffold57-334085	11	8152152
		scaffold57-335436	11	8152763
		scaffold57-330734	11	8157465
		scaffold25-1315647	12	1315647
		scaffold1322-4509	14	4549028
		scaffold1322-5193	14	4549712
		scaffold1322-16939	14	4561458
		scaffold359-445524	14	6548762
		scaffold359-424269	14	6570017
		scaffold359-402721	14	6591565
		scaffold115-43090	14	7321617
		scaffold115-19255	14	7345452
		scaffold115-1525	14	7363182
		scaffold465-802457	15	11940681
		scaffold465-801865	15	11941273
		scaffold465-801435	15	11941703
		scaffold465-792141	15	11950997
		scaffold465-782649	15	11960489
		scaffold465-780170	15	11962968
		scaffold465-778896	15	11963946
		Qsw.nbri.7.1	7	-	Singh et al., 2021
		Qsw.nbri.9.1	9	-
		Lu03_19423426	3	19423426	Saroha et al., 2023
		Lu03_25720369	3	25720369
		Lu04_ 15178685	4	15178685
		Lu05_13783875	5	13783875
		Lu06_1935251	6	1935251
		Lu07_2061590	7	2061590
		Lu07_3130629	7	3130629
		Lu09_17509381	9	17509381
		Lu11_6337683	11	6337683
		Lu12_5344617	12	5344617
		Lu14_5466654	14	5466654
		Lu14_17172543	14	17172543
	Seeds per capsule	QSpb.BM.crc-LG4	4	14489225-14489333	Kumar et al., 2015; You and Cloutier, 2020
	Capsule number	scaffold346-438191	14	1083228	Xie et al., 2018b; You and Cloutier, 2020
		scaffold137_111000	1	11869417	Xie et al., 2018a; You and Cloutier, 2020
		scaffold225_427119	8	15994154
		scaffold687_121617	14	16813947
		scaffold156_761294	3	6026211
		scaffold413_1116527	4	16914228
		scaffold156_1203677	3	6468562
		scaffold413_388319	5	14910709
		scaffold687_123666	14	16811898
		Qcp.nbri.2.1	2	-	Singh et al., 2021
		Qcp.nbri.6.1	6	-
		Qcp.nbri.7.1	7	-
		Qcp.nbri.14.1	14	-
	Capsule weight	Qcwp.nbri.7.1	7	-	Singh et al., 2021
		Qcwp.nbri.9.1	9	-
	Branching score	-	-	-	Soto‐Cerda et al., 2014b; You and Cloutier, 2020
	Number of branches	scaffold116_30201	2	9550662	Xie et al., 2018a; You and Cloutier, 2020
		scaffold156_1203677	3	6468562
		scaffold1863_545	8	1223698
		scaffold212_601171	6	6380495
		scaffold353_773806	5	16077893
		scaffold42_494571	13	15861394
		scaffold464_754364	14	15460919
		scaffold635_43971	8	22494547
		scaffold977_784147	11	18799131
		scaffold212_216830	6	5996154
		scaffold359_282990	14	6711296
		scaffold359_289139	14	6705147
		scaffold977_469888	11	18484872
	Days to flowering	-	1	28800644-28800902	Soto‐Cerda et al., 2014b; You and Cloutier, 2020
		Lu01_17201820	1	17201820	Saroha et al., 2022
		Lu08_2981314	8	2981314
		Lu11_1592089	11	1592089
		Lu11_3283122	11	3283122
		Lu12_2201590	12	2201590
		Lu01_27680796	1	27680796
		Lu01_27777416	1	27777416
		Lu03_19423426	3	19423426
		Lu15_6199067	15	6199067
		Lu07_221399	7	221399
	Flowering time	Lu1_2503527	1	2503527	Soto-Cerda et al., 2021
		Lu1_12689182	1	12689182
		Lu2_21773820	2	21773820
		Lu3_637116	3	637116
		Lu3_7400113	3	7400113
		Lu4_649980	4	64998
		Lu4_9221348	4	9221348
		Lu4_16669798	4	16669798
		Lu5_10631911	5	10631911
		Lu5_16839509	5	16839509
		Lu6_7261776	6	7261776
		Lu6_17307587	6	17307587
		Lu7_1618904	7	1618904
		Lu7_4695188	7	4695188
		Lu11_4236611	11	4236611
		Lu11_5147239	11	5147239
		Lu11_16834274	11	16834274
		Lu12_2899524	12	2899524
		Lu12_5681519	12	5681519
		Lu12_19644650	12	19644650
		Lu12_19983745	12	19983745
		Lu13_5680602	13	5680602
		Lu13_7524277	13	7524277
		Lu13_15849708	13	15849708
		Lu13_17577340	13	17577340
		Lu14_2328117	14	2328117
		Lu14_15928318	14	15928318
	Days to maturity	QDm.BM.crc-LG4	4	14489225-14489333	Kumar et al., 2015; You and Cloutier, 2020
		QDTM-Lu4.1	4	13170489-15040682	You et al., 2018; You and Cloutier, 2020
		QDTM-Lu11.2	11	14767787
		Lu04_16826508	4	16826508	Saroha et al., 2022
		Lu06_12300255	6	12300255
		Lu09_8882825	9	8882825
		Lu11_3277859	11	3277859
		Lu12_712858	12	712858
		Lu12_16634078	12	16634078
	Iodine value	QIod.crc-LG7	7	16089395-16092602	Cloutier et al., 2011; You and Cloutier, 2020
		QIod.crc-LG16	12	2038322-2038517
		QIod.BM.crc-LG5	15	11375006	Kumar et al., 2015; You and Cloutier, 2020
		QIod.BM.crc-LG6	6	2018434-2088579
		QIod-LG8.1	8	15166626-15166926	Soto-Cerda et al., 2014a; You and Cloutier, 2020
		QIOD-Lu4.1	4	19907982	You et al., 2018; You and Cloutier, 2020
		QIOD-Lu7.2	7	15346004-17976903
		QIOD-Lu12.3	12	489561-2981562
	Protein content	QPro.BM.crc-LG11	11	19594198-19594398	Kumar et al., 2015; You and Cloutier, 2020
		QPRO-Lu15.1	15	14745616-14745638	You et al., 2018; You and Cloutier, 2020
	Oil content	QOil.BM.crc-LG8	8	16363106-16363334	Kumar et al., 2015; You and Cloutier, 2020
		QOil-LG9.1	10	14217309-14219605	Soto-Cerda et al., 2014a; You and Cloutier, 2020
		QOIL-Lu2.1	2	21912675	You et al., 2018; You and Cloutier, 2020
		QOIL-Lu5.2	5	15703416-15703848
		QOIL-Lu6.3	6	4879493
		QOIL-Lu6.4	6	13798861-13970632
		QOIL-Lu7.4	7	14208772
		QOIL-Lu10.5	10	6517339
		QOIL-Lu12.6	12	4591134-7490902
		QOIL-Lu15.7	15	14665228-15428383
	Oleic fatty acid (%)	QOle.BM.crc-LG3-1	3	3231616-4799670	Kumar et al., 2015; You and Cloutier, 2020
		QOle.BM.crc-LG3-2	3	24238080-24238427
		QOle.BM.crc-LG5	15	11375006
		QOLE-Lu8.1	8	21781910-23526575	You et al., 2018; You and Cloutier, 2020
	Palmitic fatty acid (%)	scaffold59-164258	1	10459958	Xie et al., 2018b; You and Cloutier, 2020
		QPal.crc-LG9	7	1518897-2017169	Cloutier et al., 2011; You and Cloutier, 2020
		QPal.BM.crc-LG7	9	2026186-2026487	Kumar et al., 2015; You and Cloutier, 2020
		QPAL-Lu5.1	5	12061283-12181348	You et al., 2018; You and Cloutier, 2020
		QPAL-Lu5.2	5	13796740-15667804
		QPAL-Lu7.3	7	624439-5423600
		QPAL-Lu11.4	11	4417306-4429045
		scaffold947_339645	-	-	Xie et al., 2019
		scaffold59_164258	-	-
		scaffold59_325042	-	-
	Stearic fatty acid (%)	scaffold11-96400	5	9964973	Xie et al., 2018b; You and Cloutier, 2020
		scaffold11-96569	5	9965142
		QSte.BM.crc-LG1	1	26435050-26435329	Kumar et al., 2015; You and Cloutier, 2020
		QSte.BM.crc-LG3	3	7263087
		QSte.BM.crc-LG11	11	16797707-16797907
		QSte-LG7.1	7	3308199-3308517	Soto-Cerda et al., 2014a; You and Cloutier, 2020
		QSTE-Lu9.1	9	4229031	You et al., 2018; You and Cloutier, 2020
		QSTE-Lu9.2	9	20079433-20654527
		scaffold906_578513	-	-	Xie et al., 2019
		scaffold76_1604450	-	-
	Linoleic fatty acid (%)	scaffold1253-27622	9	1922095	Xie et al., 2018b; You and Cloutier, 2020
		QLio.crc-LG7	7	16089395-16092602	Cloutier et al., 2011; You and Cloutier, 2020
		QLio.crc-LG16	12	2036216-2041030
		QLio.BM.crc-LG3	3	3231616-4799670	Kumar et al., 2015; You and Cloutier, 2020
		QLio.BM.crc-LG6	6	8616550-8616919
		QLio-LG3.1	3	6080016-6080189	Soto-Cerda et al., 2014a; You and Cloutier, 2020
		QLio-LG5.2	5	10600927-10601125
		QLio-LG12.3	12	2036216-2041030
		QLIO-Lu4.1	4	19907982	You et al., 2018; You and Cloutier, 2020
		QLIO-Lu7.2	7	14540252-17976903
		QLIO-Lu12.3	12	489561-2981562
		scaffold234_21551	-	-	Xie et al., 2019
		scaffold1253_479365	-	-
		scaffold1253_27622	-	-
		scaffold1491_408169	-	-
		scaffold86_210246	-	-
		scaffold86_212498	-	-
		scaffold783_799923	-	-
		scaffold67_2059747	-	-
		scaffold67_2059764	-	-
	Linolenic fatty acid (%)	scaffold416-80582	5	13560525	Xie et al., 2018b; You and Cloutier, 2020
		scaffold302-224377	5	13889425
		scaffold302-224395	5	13889443
		QLin.crc-LG7	7	16089395-16092602	Cloutier et al., 2011; You and Cloutier, 2020
		QLin.crc-LG16	12	2036216-2041030
		QLin.BM.crc-LG5	15	11375006	Kumar et al., 2015; You and Cloutier, 2020
		QLin-LG3.1	3	6080016-6080189	Soto-Cerda et al., 2014a; You and Cloutier, 2020
		QLin-LG5.2	10	7602629-8066018
		QLin-LG12.3	12	2036216-2041030
		QLIN-Lu4.1	4	19907982	You et al., 2018; You and Cloutier, 2020
		QLIN-Lu7.2	7	14540265-17976903
		QLIN-Lu12.3	12	489561-2981562
		scaffold127_813924	-	-	Xie et al., 2019
		scaffold34_1139600	-	-
	Seed mucilage content	Lu2-22298066	2	22402960	Soto-Cerda et al., 2018; You and Cloutier, 2020
		Lu3-25559600	3	17645461
		Lu3-26033342	3	18058033
		Lu3-7398487	3	6246253
		Lu5-3808878	5	4087340
		Lu7-13225294	7	12048040
		Lu11-2498303	11	2755439
	Seed hull content	Lu7-6577527	7	5834429	Soto-Cerda et al., 2018; You and Cloutier, 2020
		Lu10-21552161	4	4609469
		Lu12-5267706	12	5160897
		Lu13-2803224	13	2764903
	Seed color	QL*.crc-LG22	8	14838877-14839100	Cloutier et al., 2011; You and Cloutier, 2020
		Qb*.crc-LG22	8	14838877-14839100
		d locus Scaffold 208 - 7127 - 9095	-	7127-9095	Sudarshan et al., 2017
Fiber-related	Plant height	scaffold344-309662	1	11008279	Xie et al., 2018b; You and Cloutier, 2020
		scaffold59-572553	1	10051709
		uq.C1–1	1	6539309-6539089	Zhang et al., 2018; You and Cloutier, 2020
		uq.C3–1	3	25295008-25294801
		uq.C4–1	4	19453432-19453704
		uq.C5–1	5	8681823-8682018
		uq.C6–1	6	2175711-2175911
		uq.C8–2	7 (4)	6427466-6427621 (6238294-6238449)
		uq.C8–3	8	28706-28938
		uq.C9–1	14	4498680-4498955
		uq.C11–1	11	1276828-1277143
		uq.C11–1	11	13338945-13339276
		uq.C12–1	12	1004697-1004929
		uq.C12–1	12	351979-352221
		uq.C13–1	13	8997700-8998007
		uq.C14–1	14	13485754-13486113
		-	1	28800644-28800902	Soto‐Cerda et al., 2014b; You and Cloutier, 2020
		-	8	17106045-17106266
		Marker4371	3	6019156-6019499	Wu et al., 2018; You and Cloutier, 2020
		scaffold112_114241	1	18444086	Xie et al., 2018a; You and Cloutier, 2020
		scaffold1491_318496	6	14006651
		scaffold31_1800846	3	3929932
		scaffold344_309662	1	11008279
		scaffold51_1349321	4	10532424
		scaffold59_572553	1	10051709
		scaffold156_641874	3	5906791
		scaffold147_367986	5	11288517
		scaffold859_123972	15	1939372
		QPLH-Lu1.1	1	13887346-13929923	You et al., 2018; You and Cloutier, 2020
		QPLH-Lu1.2	1	20011813
		QPLH-Lu4.3	4	14304616-15040682
		QPLH-Lu13.4	13	17242916
		QPLH-Lu13.5	14	2320188
		Lu01_10278370	1	10278370	Saroha et al., 2022
		Lu01_25520648	1	25520648
		Lu01_26746658	1	26746658
		Lu01_28491950	1	28491950
		Lu11_14771548	11	14771548
	Technical length	scaffold297-275113	1	16435852	Xie et al., 2018b; You and Cloutier, 2020
		scaffold297-275131	1	16435834
		scaffold361-14957	1	16726904
		uq.C1–1	1	5664124-5664330	Zhang et al., 2018; You and Cloutier, 2020
		uq.C2–2	2	22508975-22508683
		uq.C5–1	5	8681823-8682018
		uq.C6–1	6	2175711-2175911
		uq.C7–1	7	18087445-18087733
		uq.C8–1	8	20045574-20045815
		uq.C8–2	7 (4)	6427466-6427621 (6238294-6238449)
		uq.C9–2	14	3378716-3378969
		uq.C12–1	12	1004697-1004929
		uq.C14–1	14	13485754-13486113
		Marker747228	12	3620608-3620934	Wu et al., 2018; You and Cloutier, 2020
		scaffold297_275113	1	16435852	Xie et al., 2018a; You and Cloutier, 2020
		scaffold361_14957	1	16726904
		scaffold273_68457	8	585113
	Straw weight	QSw.BM.crc-LG4	4	14489225-14489333	Kumar et al., 2015; You and Cloutier, 2020
		Marker326151	8	22241866-22242226	Wu et al., 2018; You and Cloutier, 2020
	Fiber yield	Marker2603286	3	6573623-6574023	Wu et al., 2018; You and Cloutier, 2020
		Marker1722134	13	10603161-10603485
		Lu-5-50	12	-	Nag et al., 2020
		Lu-7-150	2	-
		Lu-10-600	3	-
		Lu-15-300	1	-
	Fiber content	scaffold179-179593	2	2253135	Xie et al., 2018b; You and Cloutier, 2020
		scaffold866-116645	6	1083247
		Marker1051901	8	21807786-21808148	Wu et al., 2018; You and Cloutier, 2020
		Marker1561746	4	8748431-8748795
	Cell walls	QCw.BM.crc-LG4	4	14489225-14489333	Kumar et al., 2015; You and Cloutier, 2020
		-	4	15210519	Kanapin et al., 2022
		-	3	17134662
		-	2	25126362
		-	4	18493683
		-	4	1229010
		-	9	11359847
		-	15	1632466
		-	12	16047776
		-	9	1929944
		-	13	1286479
		-	9	7152630
		-	2	4683418
		-	3	17878746
		-	4	9042565
		-	8	19022659
		-	1	27748943
		-	15	1632466
		-	4	1521051
		-	13	3759775
		-	4	17106278
		-	9	971861
	Fiber length	Lu-10-600	3	-	Nag et al., 2020
		Lu-15-300	1	-
	Fiber strength	Lu-7-150	2	-	Nag et al., 2020
		-	3	25379963	Kanapin et al., 2022
		-	9	971861
		-	9	7487990
		-	7	14140267
		-	9	18121668
		-	3	4704531
	Fiber development	-	9	5255847	Kanapin et al., 2022
		-	13	12832925
		-	4	460524
		-	3	26449997
		-	9	17511839
		-	9	693002
		-	8	4371945
	Vesicular transport, intracellular trafficking of the cell wall components and solute transport across membranes	-	8	1099671	Kanapin et al., 2022
		-	4	647773
		-	3	12697091
		-	9	7487990
		-	12	16474392
		-	4	2763834
		-	9	17172377
		-	9	17511839
		-	9	693002
		-	2	2513654
	Hormonal regulation of fiber growth	-	9	1985807	Kanapin et al., 2022
		-	2	4360628
		-	9	5255847
		-	13	1286479
Stressor-related	Drought and related abiotic stress resistance	Chr1:7029139	1	7029139	Sertse et al., 2021
		Chr2:23123754	2	23123754
		Chr3:9279281	3	9279281
		Chr5:1375386	5	1375386
		Chr6:3310382	6	3310382
		Chr8:2514743	8	2514743
		Chr8:16534117	8	16534117
		Chr9:4203006	9	4203006
		Chr9:15446958	9	15446958
		Chr9:18937269	9	18937269
		Chr11:3972867	11	3972867
		Chr12:6352775	12	6352775
		Chr12:10910146	12	10910146
		Chr12:20557728	12	20557728
		Chr13:4581161	13	4581161
		Chr14:205508	14	205508
		QTL_Lu6_STI_1	6	17376408	Soto-Cerda et al., 2020
		QTL_Lu14_STI_2	14	23517150
		QTL_Lu4_TRLsta_1	4	20209630
		QTL_Lu6_TRLsta_2	6	19733117
		QTL_Lu5_TRVsta_1	5	19915700
		QTL_Lu6_TRVsta_2	6	15961789
		QTL_Lu5_RSAsta_1	5	4774423
		QTL_Lu6_RSAsta_2	6	15939492
		QTL_Lu14_TSWsta_1	14	20258619
		QTL_Lu7_PHsta_1	7	20366046
		QTL_Lu1_PHds_1	1	3031934
		QTL_Lu2_PHir_1	2	22968268
		QTL_Lu5_PHir_2	5	470937
		QTL_Lu12_PHir_3	12	10882986
		QTL_Lu15_PHir_4	15	7935727
	Salt tolerance at the seed germination stage	qRGR2.1	2	17310510	Li et al., 2022
		qRGR4.3	4	14692534
		qRSL4.4	4	17154148
		qRGR5.1	5	1440001
		qRSL6.1	6	3866787
		qRGR10.2	10	15921726
		qRRL11.5	11	15408746
		qRSL14.5	14	7354242
		qRSL14.6	14	7956601
		qRGR15.5	15	14770681
	General resistance to plant diseases	-	8	18364995	Kanapin et al., 2022
		-	9	8240615
		-	14	3502060
		-	2	261056
	Fusarium wilt rating	afB13	6	-	Spielmeyer et al., 1998; You and Cloutier, 2020
		afXR6	10	-
		-	1	1213418	Kanapin et al., 2021
		-	1	1288166
		-	1	1288616
		-	1	1288653
		-	1	1413812
		-	1	1462137
		-	1	1497939
		-	1	1528323
		-	1	1722812
		-	1	1854337
		-	8	22560236
		-	8	22560290
		-	11	6013057
		-	13	545286
		-	13	4884610
		Lu1_1966369	1	1966369-2500703	Cloutier et al., 2024
		Lu1_2500703	1	2500703-2636369
		Lu3_19965022_22290944	3	22290905-22290944
		Lu4_13800341	4	13800341-13723558
		Lu9_18325581	9	18020087-18325581
		Lu12_18448659	12	18416660-18448659
		Lu14_3311895	14	3181022-3311895
	Pasmo rating	Lu1-9232234	1	9232234	He et al., 2019
		Lu1-28707496	1	28707496
		Lu2-3803775	2	3803775
		Lu3-19643168	3	19643168
		Lu3-20781286	3	20781286
		Lu3-22688547	3	22688547
		Lu4-37769	4	37769
		Lu4-13306407	4	13306407
		Lu4-13779313	4	13779313
		Lu4-14576826	4	14576826
		Lu4-14615685	4	14615685
		Lu4-14738243	4	14738243
		Lu4-17204590	4	17204590
		Lu4-17214936	4	17214936
		Lu5-1554121	5	1554121
		Lu5-1650980	5	1650980
		Lu5-3575865	5	3575865
		Lu5-4604607	5	4604607
		Lu5-4858045	5	4858045
		Lu5-13500692	5	13500692
		Lu6-2081466	6	2081466
		Lu6-5837358	6	5837358
		Lu6-14738507	6	14738507
		Lu6-15455712	6	15455712
		Lu6-15506450	6	15506450
		Lu7-2452981	7	2452981
		Lu7-2453965	7	2453965
		Lu7-2491132	7	2491132
		Lu8-14317356	8	14317356
		Lu8-15830073	8	15830073
		Lu8-15837449	8	15837449
		Lu8-15841885	8	15841885
		Lu8-15963249	8	15963249
		Lu8-16366918	8	16366918
		Lu8-17270785	8	17270785
		Lu8-17749357	8	17749357
		Lu8-18251174	8	18251174
		Lu8-18447612	8	18447612
		Lu8-23104696	8	23104696
		Lu8-23142500	8	23142500
		Lu9-1258326	9	1258326
		Lu9-1430465	9	1430465
		Lu9-1896658	9	1896658
		Lu9-4333365	9	4333365
		Lu9-6270376	9	6270376
		Lu9-15527375	9	15527375
		Lu9-16348319	9	16348319
		Lu9-19857367	9	19857367
		Lu10-8700793	10	8700793
		Lu11-3330783	11	3330783
		Lu12-474480	12	474480
		Lu12-1621325	12	1621325
		Lu12-2719326	12	2719326
		Lu12-5552631	12	5552631
		Lu12-5795458	12	5795458
		Lu12-5819991	12	5819991
		Lu12-15686833	12	15686833
		Lu12-16056974	12	16056974
		Lu12-16358216	12	16358216
		Lu13-1919638	13	1919638
		Lu 13-2016767	13	2016767
		Lu 13-11860250	13	11860250
		Lu 13-13051094	13	13051094
		Lu13-14299019	13	14299019
		Lu 15-976617	15	976617
		Lu 15-995626	15	995626
		Lu15-8714776	15	8714776
		QEI-Lu1-28308460	1	28308139-28310947	He et al., 2023
		QEI-Lu4-18277674	4	18275442-18278553
		QEI-Lu4-18279547	4	18275442-18278553
		QEI-Lu5-1569144	5	1568734-1573096
		QEI-Lu5-15543693	5	15540245-15551520
		QEI-Lu7-4573781	7	4572684-4574663
		QEI-Lu13-4523811	13	4520377-4539065
		QEI-Lu13-17674169	13	17673903-17677229
		QEI-Lu14-2333894	14	2332129-2336225
		QEI-Lu14-1935665	14	1934784-1937110
	Powdery mildew rating	QPM-crc-LG1	1	16920407-18739647	Asgarinia et al., 2013; You and Cloutier, 2020
		QPM-crc-LG7	7	3817603-3817863
		QPM-crc-LG9	9	357191-357510
		QTL_1	1	4412249	Speck et al., 2022
		QTL_2	2	1671507
		QTL_4a	4	1170622
		QTL_4b	4	13878965
		QTL_13a	13	339517
		QTL_13b	13	4776228
		-	13	4830850
		QTL_14a	14	3385227
		QTL_14b	14	15012596
		-	14	15079728
		Lu1-28683876	1	28683876	You et al., 2022
		Lu2-23956609	2	23956609
		Lu3-5748445	3	5748445
		Lu4-12432479	4	12432479
		Lu4-16213043	4	16213043
		Lu5-1534998	5	1534998
		Lu5-1535619	5	1535619
		Lu5-1569098	5	1569098
		Lu5-3006723	5	3006723
		Lu5-3052714	5	3052714
		Lu5-3224350	5	3224350
		Lu5-4646212	5	4646212
		Lu5-13271207	5	13271207
		Lu6-1883039	6	1883039
		Lu6-15378264	6	15378264
		Lu6-16666521	6	16666521
		Lu7-17359522	7	17359522
		Lu7-17659649	7	17659649
		Lu8-7394085	8	7394085
		Lu8-15999956	8	15999956
		Lu8-18351964	8	18351964
		Lu8-19040276	8	19040276
		Lu9-916748	9	916748
		Lu9-6266682	9	6266682
		Lu12-720013	12	720013
		Lu12-892762	12	892762
		Lu12-1896717	12	1896717
		Lu12-5111993	12	5111993
		Lu12-16614785	12	16614785
		Lu12-19127670	12	19127670
		Lu13-1749576	13	1749576
		Lu13-4531367	13	4531367
		Lu13-5142458	13	5142458
		Lu13-18212664	13	18212664
		Lu14-1171479	14	1171479
		Lu14-3458382	14	3458382
		Lu14-4021471	14	4021471
		Lu14-5382091	14	5382091
		Lu14-5959395	14	5959395
		Lu14-5960489	14	5960489
		Lu14-10551333	14	10551333
		Lu14-15360622	14	15360622
		Lu14-17203266	14	17203266
		Lu15-50397	15	50397
		Lu15-3991048	15	3991048
		qDI 11.2	11	3222615	Zhu et al., 2024
	Alternaria blight rating	Qabr.nbri.14.1	14	-	Singh et al., 2021
		Qabr.nbri.14.2	14	-
Other	Early root and shoot traits	Chr1:756854	1	756854	Sertse et al., 2019
		Chr1:4908649	1	4908649
		Chr1:11064283	1	11064283
		Chr1:18970469	1	18970469
		Chr1:20356976	1	20356976
		Chr2:4513304	2	4513304
		Chr2:5963452	2	5963452
		Chr2:7095057	2	7095057
		Chr3:6925560	3	6925560
		Chr3:16939026	3	16939026
		Chr3:17343476	3	17343476
		Chr3:18772054	3	18772054
		Chr3:25380098	3	25380098
		Chr4:17242614	4	17242614
		Chr4:18399285	4	18399285
		Chr5:1375386	5	1375386
		Chr5:2645287	5	2645287
		Chr5:11019409	5	11019409
		Chr5:15312783	5	15312783
		Chr6:3310382	6	3310382
		Chr6:7732273	6	7732273
		Chr7:4774423	7	4774423
		Chr7:6346464	7	6346464
		Chr8:21825897	8	21825897
		Chr9:15946848	9	15946848
		Chr9:19061342	9	19061342
		Chr11:5382629	11	5382629
		Chr11:8154007	11	8154007
		Chr12:255713	12	255713
		Chr12:3690290	12	3690290
		Chr12:12200657	12	12200657
		Chr14:13363192	14	13363192
		Chr14:15462441	14	15462441
		Chr15:10531332	15	10531332
		Chr15:11371216	15	11371216
	Lodging	-	6	13553559-13553779	Soto‐Cerda et al., 2014b; You and Cloutier, 2020
		-	6	13620999-13621234
	Nitrogen use-related traits	Lu1_10175480	1	10175480	Soto-Cerda et al., 2023
		Lu1_12954522	1	12954522
		Lu1_25965118	1	25965118
		Lu1_28369667	1	28369667
		Lu1_3301944	1	3301944
		Lu1_4965387	1	4965387
		Lu1_5242415	1	5242415
		Lu1_6326887	1	6326887
		Lu1_9592260	1	9592260
		Lu1_9831112	1	9831112
		Lu2_21668160	2	21668160
		Lu2_21834746	2	21834746
		Lu2_2232215	2	2232215
		Lu2_2368527	2	2368527
		Lu2_23979210	2	23979210
		Lu2_2727588	2	2727588
		Lu2_3069270	2	3069270
		Lu2_3641485	2	3641485
		Lu2_4220131	2	4220131
		Lu2_783617	2	783617
		Lu3_1295318	3	1295318
		Lu3_25055317	3	25055317
		Lu3_3532734	3	3532734
		Lu3_6931619	3	6931619
		Lu3_8280597	3	8280597
		Lu3_964017	3	964017
		Lu4_13634659	4	13634659
		Lu4_14298191	4	14298191
		Lu4_14523601	4	14523601
		Lu4_14642224	4	14642224
		Lu4_15074000	4	15074000
		Lu4_16158145	4	16158145
		Lu4_18720426	4	18720426
		Lu4_19049038	4	19049038
		Lu4_2006452	4	2006452
		Lu4_8780339	4	8780339
		Lu5_12024436	5	12024436
		Lu5_14527440	5	14527440
		Lu5_3026092	5	3026092
		Lu5_3679659	5	3679659
		Lu5_4528185	5	4528185
		Lu6_12435808	6	12435808
		Lu6_13245642	6	13245642
		Lu6_15405962	6	15405962
		Lu6_16828246	6	16828246
		Lu6_17002503	6	17002503
		Lu6_17444952	6	17444952
		Lu6_17695007	6	17695007
		Lu6_301149	6	301149
		Lu6_3262361	6	3262361
		Lu7_1606466	7	1606466
		Lu7_406563	7	406563
		Lu7_4527136	7	4527136
		Lu7_4646757	7	4646757
		Lu7_7218104	7	7218104
		Lu8_17493700	8	17493700
		Lu8_19661867	8	19661867
		Lu8_19903484	8	19903484
		Lu8_19986504	8	19986504
		Lu8_21427977	8	21427977
		Lu8_21833452	8	21833452
		Lu8_22317870	8	22317870
		Lu8_22556260	8	22556260
		Lu8_5060402	8	5060402
		Lu9_1123030	9	1123030
		Lu9_1477322	9	1477322
		Lu9_17166466	9	17166466
		Lu9_1777951	9	1777951
		Lu9_18443162	9	18443162
		Lu9_19002924	9	19002924
		Lu9_19177190	9	19177190
		Lu9_19469655	9	19469655
		Lu9_4142327	9	4142327
		Lu9_4401733	9	4401733
		Lu9_4846565	9	4846565
		Lu9_6368499	9	6368499
		Lu9_753524	9	753524
		Lu10_11578585	10	11578585
		Lu10_13207100	10	13207100
		Lu10_13429467	10	13429467
		Lu10_1525617	10	1525617
		Lu10_15523327	10	15523327
		Lu10_15674355	10	15674355
		Lu10_15998665	10	15998665
		Lu10_16957730	10	16957730
		Lu10_476659	10	476659
		Lu10_978991	10	978991
		Lu11_14898826	11	14898826
		Lu11_16959462	11	16959462
		Lu11_17231523	11	17231523
		Lu11_17749943	11	17749943
		Lu11_1841121	11	1841121
		Lu11_2112004	11	2112004
		Lu11_4178266	11	4178266
		Lu11_5595131	11	5595131
		Lu12_1020497	12	1020497
		Lu12_1439623	12	1439623
		Lu12_18307372	12	18307372
		Lu12_18713836	12	18713836
		Lu12_19289913	12	19289913
		Lu12_2350248	12	2350248
		Lu12_372280	12	372280
		Lu12_418795	12	418795
		Lu12_4334157	12	4334157
		Lu12_5158397	12	5158397
		Lu12_6465853	12	6465853
		Lu12_721567	12	721567
		Lu13_17243516	13	17243516
		Lu13_1763895	13	1763895
		Lu13_18439316	13	18439316
		Lu13_19124582	13	19124582
		Lu13_19862281	13	19862281
		Lu13_20238784	13	20238784
		Lu13_3455092	13	3455092
		Lu13_5496902	13	5496902
		Lu13_5626614	13	5626614
		Lu13_5925834	13	5925834
		Lu14_10356043	14	10356043
		Lu14_1151456	14	1151456
		Lu14_1541988	14	1541988
		Lu14_15446047	14	15446047
		Lu14_15556065	14	15556065
		Lu14_15927781	14	15927781
		Lu14_17132252	14	17132252
		Lu14_17971007	14	17971007
		Lu14_3036652	14	3036652
		Lu14_361008	14	361008
		Lu14_3838919	14	3838919
		Lu14_3980668	14	3980668
		Lu14_4290395	14	4290395
		Lu14_4771319	14	4771319
		Lu14_9866805	14	9866805
		Lu15_10194779	15	10194779
		Lu15_10539015	15	10539015
		Lu15_13172607	15	13172607
		Lu15_13590145	15	13590145
		Lu15_13811574	15	13811574
		Lu15_14211627	15	14211627
		Lu15_504983	15	504983
		Lu15_7036901	15	7036901
		Lu15_7286304	15	7286304
		Lu15_8398899	15	8398899
		Lu15_8939174	15	8939174
		Lu15_9126429	15	9126429
		Lu15_9279089	15	9279089
		Lu15_9529977	15	9529977
	Male sterility	-	10	24467740-24473461	Zhao et al., 2023
	Loss of petal pigmentation	BP4.1	4	16818492	Guo et al., 2024
Note: “-” - no data.
References
Asgarinia, P., Cloutier, S., Duguid, S., Rashid, K., Mirlohi, A., Banik, M., et al. (2013). Mapping quantitative trait loci for powdery mildew resistance in flax (Linum usitatissimum L.). Crop Science 53(6), 2462-2472.
Cloutier, S., Edwards, T., Zheng, C., Booker, H., Islam, T., Nabetani, K., et al. (2024). Fine-mapping of a major locus for Fusarium wilt resistance in flax (Linum usitatissimum L.). Theoretical and Applied Genetics 137(1), 27.
Cloutier, S., Ragupathy, R., Niu, Z., and Duguid, S. (2011). SSR-based linkage map of flax (Linum usitatissimum L.) and mapping of QTLs underlying fatty acid composition traits. Molecular Breeding 28, 437-451.
Guo, D., Jiang, H., and Xie, L. (2024). An R2R3-MYB Transcriptional Factor LuMYB314 Associated with the Loss of Petal Pigmentation in Flax (Linum usitatissimum L.). Genes 15(4), 511.
Guo, D., Jiang, H., Yan, W., Yang, L., Ye, J., Wang, Y., et al. (2020). Resequencing 200 flax cultivated accessions identifies candidate genes related to seed size and weight and reveals signatures of artificial selection. Frontiers in Plant Science 10, 1682.
He, L., Sui, Y., Che, Y., Wang, H., Rashid, K.Y., Cloutier, S., et al. (2023). Genome-wide association studies using multi-models and multi-SNP datasets provide new insights into pasmo resistance in flax. Frontiers in Plant Science 14, 1229457.
He, L., Xiao, J., Rashid, K.Y., Yao, Z., Li, P., Jia, G., et al. (2019). Genome-wide association studies for pasmo resistance in flax (Linum usitatissimum L.). Frontiers in Plant Science 9, 1982.
Kanapin, A., Bankin, M., Rozhmina, T., Samsonova, A., and Samsonova, M. (2021). Genomic regions associated with Fusarium wilt resistance in flax. International Journal of Molecular Sciences 22(22), 12383.
Kanapin, A., Rozhmina, T., Bankin, M., Surkova, S., Duk, M., Osyagina, E., et al. (2022). Genetic Determinants of Fiber-Associated Traits in Flax Identified by Omics Data Integration. International Journal of Molecular Sciences 23(23), 14536.
Kumar, S., You, F.M., Duguid, S., Booker, H., Rowland, G., and Cloutier, S. (2015). QTL for fatty acid composition and yield in linseed (Linum usitatissimum L.). Theoretical and Applied Genetics 128, 965-984.
Li, X., Guo, D., Xue, M., Li, G., Yan, Q., Jiang, H., Liu, H., Chen, J., Gao, Y., Duan, L., Xie, L. (2022). Genome-wide association study of salt tolerance at the seed germination stage in flax (Linum usitatissimum L.). Genes, 13(3), 486.
Nag, S., Mandal, R., and Mitra, J. (2020). Exploration of genetic structure and association mapping for fibre quality traits in global flax (Linum usitatissimum L.) collections utilizing SSRs markers. Plant Gene 24, 100256.
Saroha, A., Gomashe, S.S., Kaur, V., Pal, D., Ujjainwal, S., Aravind, J., Singh, M., Rajkumar, S., Singh, K., Kumar, A., Wankhede, D.P. (2023). Genetic dissection of thousand-seed weight in linseed (Linum usitatissimum L.) using multi-locus genome-wide association study. Frontiers in Plant Science 14, 1166728.
Saroha, A., Pal, D., Gomashe, S.S., Akash, Kaur, V., Ujjainwal, S., Rajkumar, S., Aravind, J., Radhamani, J., Kumar, R., Chand, D., Sengupta, A., Wankhede, D.P. (2022). Identification of QTNs associated with flowering time, maturity, and plant height traits in Linum usitatissimum L. using genome-wide association study. Frontiers in Genetics, 13, 811924.
Sertse, D., You, F.M., Ravichandran, S., and Cloutier, S. (2019). The complex genetic architecture of early root and shoot traits in flax revealed by genome-wide association analyses. Frontiers in Plant Science 10, 1483.
Sertse, D., You, F.M., Ravichandran, S., Soto-Cerda, B.J., Duguid, S., and Cloutier, S. (2021). Loci harboring genes with important role in drought and related abiotic stress responses in flax revealed by multiple GWAS models. Theoretical and Applied Genetics 134, 191-212.
Singh, N., Kumar, R., Kumar, S., Singh, P. K., & Yadav, H. K. (2021). Mapping QTLs for Alternaria blight in linseed (Linum usitatissimum L.). 3 Biotech, 11(2), 91.
Soto-Cerda, B.J., Aravena, G., and Cloutier, S. (2021). Genetic dissection of flowering time in flax (Linum usitatissimum L.) through single-and multi-locus genome-wide association studies. Molecular Genetics and Genomics 296(4), 877-891.
Soto-Cerda, B. J., Cloutier, S., Gajardo, H. A., Aravena, G., Quian, R., & You, F. M. (2020). Drought response of flax accessions and identification of quantitative trait nucleotides (QTNs) governing agronomic and root traits by genome-wide association analysis. Molecular Breeding, 40, 1-24.
Soto-Cerda, B.J., Cloutier, S., Quian, R., Gajardo, H.A., Olivos, M., and You, F.M. (2018). Genome-wide association analysis of mucilage and hull content in flax (Linum usitatissimum L.) seeds. International Journal of Molecular Sciences 19(10), 2870.
Soto-Cerda, B.J., Duguid, S., Booker, H., Rowland, G., Diederichsen, A., and Cloutier, S. (2014a). Association mapping of seed quality traits using the Canadian flax (Linum usitatissimum L.) core collection. Theoretical and Applied Genetics 127, 881-896.
Soto-Cerda, B.J., Larama, G., Cloutier, S., Fofana, B., Inostroza-Blancheteau, C., and Aravena, G. (2023). The Genetic Dissection of Nitrogen Use-Related Traits in Flax (Linum usitatissimum L.) at the Seedling Stage through the Integration of Multi-Locus GWAS, RNA-seq and Genomic Selection. International Journal of Molecular Sciences 24(24), 17624.
Soto‐Cerda, B.J., Duguid, S., Booker, H., Rowland, G., Diederichsen, A., and Cloutier, S. (2014b). Genomic regions underlying agronomic traits in linseed (Linum usitatissimum L.) as revealed by association mapping. Journal of Integrative Plant Biology 56(1), 75-87.
Speck, A., Trouvé, J.-P., Enjalbert, J., Geffroy, V., Joets, J., and Moreau, L. (2022). Genetic architecture of powdery mildew resistance revealed by a genome-wide association study of a worldwide collection of flax (Linum usitatissimum L.). Frontiers in Plant Science 13, 871633.
Spielmeyer, W., Green, A., Bittisnich, D., Mendham, N., and Lagudah, E. (1998). Identification of quantitative trait loci contributing to Fusarium wilt resistance on an AFLP linkage map of flax (Linum usitatissimum). Theoretical and Applied Genetics 97, 633-641.
Sudarshan, G.P., Kulkarni, M., Akhov, L., Ashe, P., Shaterian, H., Cloutier, S., et al. (2017). QTL mapping and molecular characterization of the classical D locus controlling seed and flower color in Linum usitatissimum (flax). Scientific Reports 7(1), 15751.
Wu, J., Zhao, Q., Zhang, L., Li, S., Ma, Y., Pan, L., et al. (2018). QTL mapping of fiber-related traits based on a high-density genetic map in flax (Linum usitatissimum L.). Frontiers in Plant Science 9, 885.
Xie, D., Dai, Z., Yang, Z., Sun, J., Zhao, D., Yang, X., et al. (2018a). Genome-wide association study identifying candidate genes influencing important agronomic traits of flax (Linum usitatissimum L.) using SLAF-seq. Frontiers in Plant Science 8, 2232.
Xie, D., Dai, Z., Yang, Z., Tang, Q., Deng, C., Xu, Y., Wang, J., Chen, J., Zhao, D., Zhang, S., Zhang, S., Su, J. (2019). Combined genome-wide association analysis and transcriptome sequencing to identify candidate genes for flax seed fatty acid metabolism. Plant Science, 286, 98-107.
Xie, D., Dai, Z., Yang, Z., Tang, Q., Sun, J., Yang, X., et al. (2018b). Genomic variations and association study of agronomic traits in flax. BMC Genomics 19, 1-12.
You, F.M., and Cloutier, S. (2020). Mapping quantitative trait loci onto chromosome-scale pseudomolecules in flax. Methods and Protocols 3(2), 28.
You, F.M., Rashid, K.Y., Zheng, C., Khan, N., Li, P., Xiao, J., et al. (2022). Insights into the genetic architecture and genomic prediction of powdery mildew resistance in flax (Linum usitatissimum L.). International Journal of Molecular Sciences 23(9), 4960.
You, F.M., Xiao, J., Li, P., Yao, Z., Jia, G., He, L., et al. (2018). Genome-wide association study and selection signatures detect genomic regions associated with seed yield and oil quality in flax. International Journal of Molecular Sciences 19(8), 2303.
Zhang, J., Long, Y., Wang, L., Dang, Z., Zhang, T., Song, X., et al. (2018). Consensus genetic linkage map construction and QTL mapping for plant height-related traits in linseed flax (Linum usitatissimum L.). BMC Plant Biology 18, 1-12.
Zhao, X., Yi, L., Zuo, Y., Gao, F., Cheng, Y., Zhang, H., et al. (2023). High-quality genome assembly and genome-wide association study of male sterility provide resources for flax improvement. Plants 12(15), 2773.
Zhu, L., Li, G., Guo, D., Li, X., Xue, M., Jiang, H., et al. (2024). Genome-wide association study and genomic selection of flax powdery mildew in Xinjiang Province. Frontiers in Plant Science 15, 1403276.
